# Supplementary material for: The Kondo Effect in CexLaLuScY (x = 0.05–1.0) High-Entropy Alloys
Source: Materials (Basel). 2023 Dec 9;16(24):7575. doi: 10.3390/ma16247575 (PMC10744949; doi:10.3390/ma16247575)
Supplement: Supplementary file 1 [file materials-16-07575-s001.zip]

Archive with 1 entries (1 files):
- materials-2752022-supplementary.pdf
